# Supplementary material for: Manifestation of Health Denialism in Attitudes toward COVID-19 Vaccination: A Qualitative Study
Source: Vaccines (Basel). 2023 Dec 6;11(12):1822. doi: 10.3390/vaccines11121822 (PMC10747861; doi:10.3390/vaccines11121822)
Supplement: Supplementary file 1 [file vaccines-11-01822-s001.zip]

Archive with 1 entries (1 files):
- vaccines-2713979-supplementary.pdf
